# Supplementary material for: Persistent post-discharge opioid prescribing after traumatic brain injury requiring intensive care unit admission: A cross-sectional study with longitudinal outcome
Source: PLoS One. 2019 Nov 27;14(11):e0225787. doi: 10.1371/journal.pone.0225787 (PMC6880998; doi:10.1371/journal.pone.0225787)
Supplement: S3 Table — (CSV) [file pone.0225787.s003.csv]

id	age	sex	race	bmi	tobacco	alcohol	recreational.drug	NSAIDs	acetaminophen	benzodiazepines	musclerelaxants	antidepressants	depression	anxiety	antipsychotics	intubation	ICUstay.days	hospitalstay.days	avg.me.per.hospitalstay.per.bmi	opioidlast48h	discharge	chronic.opioid.user	avg.daily.opioid.dose.25prn	avg.daily.opioid.dose.100prn	sum.me.total	OpioidUse.1mth	OpioidUse.6mth	OpioidUse.12mth
1	75	F	W	26.4	No	No	No	Yes	No	Yes	Yes	Yes	Yes	No	No	No	1.9	5	4.437575758	N	SNF	1	20	20	585.76	1	1	1
3	80	M	B	26.7	No	No	No	Yes	No	No	No	No	No	No	No	Yes	2.6	7	0.056179775	N	Rehab	0	0	0	10.5	0	NA	NA
5	63	F	W	24.8	Yes	Yes	No	Yes	No	Yes	No	Yes	No	No	No	No	0.5	3	0.191532258	N	NA	0	0	0	14.25	1	0	NA
6	63	F	W	22.5	Yes	Yes	No	No	Yes	Yes	No	Yes	Yes	No	No	Yes	1.6	6	0.37037037	N	SNF	1	7.5	30	50	1	NA	NA
7	83	M	W	23.3	No	Yes	No	Yes	No	No	No	No	No	No	No	Yes	0.9	4	0.037553648	Y	NA	0	0	0	3.5	0	0	0
8	83	M	W	23.3	No	Yes	No	No	Yes	No	No	No	No	No	No	Yes	3.9	9	0.083452551	N	NA	0	0	0	17.5	0	0	0
9	91	M	W	27.8	No	No	NA	Yes	No	No	No	No	No	No	No	No	1.6	5	0	N	SNF	0	0	0	0	NA	NA	NA
10	91	M	W	28.2	No	No	NA	No	Yes	No	No	No	No	No	No	No	3.6	6	0	N	Rehab	0	0	0	0	NA	0	NA
11	44	M	W	23.7	No	Yes	Yes	No	No	No	No	No	No	No	No	Yes	13.6	46	1.138442488	Y	Rehab	0	0	0	1241.13	0	NA	NA
12	51	M	W	31.4	No	Yes	No	No	No	Yes	No	No	No	Yes	No	No	0.7	3	0.549893843	Y	Home	1	28.3	28.3	51.8	1	NA	NA
13	51	M	W	31.4	No	Yes	No	No	No	Yes	No	Yes	No	Yes	No	Yes	2.4	5	0.318471338	Y	Home	1	28.3	28.3	50	NA	NA	NA
15	73	M	W	27.3	No	Yes	No	Yes	No	Yes	No	Yes	Yes	No	No	No	1	2	0	N	Home	0	0	0	0	0	NA	NA
16	65	F	W	34.9	No	No	No	No	Yes	No	No	No	No	No	No	No	0.7	4	0.364613181	Y	Home	1	1.6675	6.67	50.9	NA	1	1
19	79	M	W	22.9	No	No	No	Yes	No	Yes	No	Yes	Yes	No	No	Yes	13	20	0.354257642	N	SNF	0	0	0	162.25	0	0	NA
27	79	F	W	25.8	No	No	No	Yes	No	No	No	Yes	No	Yes	Yes	No	4.9	11	0.117159972	Y	SNF	0	0	0	33.25	0	NA	NA
29	75	F	W	25.9	No	Yes	No	No	Yes	No	Yes	No	No	Yes	No	Yes	4.9	13	0.836620137	Y	SNF	0	0	0	281.69	1	NA	NA
30	44	M	W	34.5	No	Yes	No	Yes	No	No	Yes	Yes	No	No	No	Yes	17.8	37.1	0.382366499	Y	Rehab	1	13.333	13.333	489.41	1	1	NA
31	70	M	B	30.1	No	No	No	Yes	No	No	No	No	No	No	No	Yes	6.5	12	0.019379845	N	Rehab	0	0	0	7	0	0	0
35	71	F	W	29.4	No	No	NA	No	No	No	No	Yes	Yes	No	No	No	5.5	8	0.134991497	Y	Rehab	0	0	0	31.75	1	1	NA
40	79	M	W	30.6	No	Yes	No	Yes	No	Yes	No	Yes	Yes	No	No	Yes	3.5	20	0.104052288	Y	SNF	0	0	0	63.68	0	0	1
43	84	F	W	NA	NA	NA	NA	No	No	No	Yes	No	No	No	No	No	4.6	10	NA	Y	SNF	0	0	0	37.19	NA	NA	NA
47	76	F	W	30.3	No	No	No	Yes	No	No	No	No	No	No	No	Yes	1.5	6.9	0.142296838	N	Rehab	0	0	0	29.75	0	NA	NA
48	27	M	W	36.4	No	No	No	No	No	No	No	No	No	No	No	Yes	0.7	9.9	0.686535687	Y	Rehab	0	0	0	247.4	1	0	0
51	66	F	W	27.8	No	No	No	No	No	No	No	No	NA	NA	No	No	0.5	3	0	N	Home	0	0	0	0	0	NA	NA
56	39	M	B	27.5	No	Yes	No	No	Yes	No	No	No	No	No	No	Yes	0.9	5.4	1.272727273	Y	Home	0	0	0	189	0	0	0
62	28	F	W	26.6	Yes	Yes	No	Yes	No	No	Yes	No	Yes	No	Yes	Yes	0.4	1.4	0.832438238	Y	Home	0	0	0	31	1	0	1
63	48	F	W	27	Yes	Yes	No	No	No	No	No	No	No	No	No	No	1.8	5	0.318666667	Y	Rehab	0	0	0	43.02	1	0	NA
64	28	M	W	25.3	Yes	Yes	No	Yes	Yes	Yes	No	Yes	No	Yes	Yes	Yes	0.7	2	2.850790514	Y	Home	0	0	0	144.25	0	1	1
65	76	M	W	26.9	No	No	No	Yes	No	No	No	No	No	No	No	Yes	5.1	11	0.0084488	N	Rehab	0	0	0	2.5	0	0	0
66	77	F	W	25.7	No	Yes	No	Yes	No	No	No	No	No	No	No	Yes	0.7	3	0.98690013	Y	Home	0	0	0	76.09	0	0	0
67	50	M	O	19.8	No	No	Yes	No	No	No	No	No	No	No	No	Yes	1.3	6.7	4.086009347	Y	Rehab	1	NA	NA	542.05	1	1	NA
68	60	F	W	21	No	No	NA	Yes	No	No	No	No	No	No	No	Yes	4.6	9	0.037037037	Y	SNF	1	6.675	26.7	7	1	0	0
69	79	M	W	27.1	No	Yes	No	No	No	No	No	No	No	No	No	No	0.8	11	0.025159343	N	SNF	0	0	0	7.5	0	NA	NA
70	60	F	W	21.9	No	No	No	No	No	Yes	No	Yes	Yes	Yes	No	Yes	2	11.4	0.228310502	N	Home	0	0	0	57	0	0	0
74	58	F	W	23.2	No	No	No	No	No	Yes	Yes	No	No	No	No	Yes	2	12	0.629489943	Y	Rehab	0	0	0	175.25	0	0	0
75	81	M	W	20.7	No	No	No	Yes	No	No	No	No	No	No	No	No	1.4	7	0.046100759	N	SNF	0	0	0	6.68	NA	0	NA
77	70	M	B	38.2	No	No	No	No	No	Yes	No	Yes	No	No	Yes	Yes	2.2	3.2	0	N	Death	0	0	0	0	NA	NA	NA
78	70	M	B	35.5	No	Yes	No	Yes	No	No	No	No	No	No	No	Yes	1.6	9	0.106823161	Y	Rehab	0	0	0	34.13	0	0	0
81	85	F	W	30.1	No	Yes	No	Yes	No	No	Yes	No	No	No	No	Yes	1.2	12	0	N	NA	0	0	0	0	0	0	NA
82	84	F	W	NA	NA	NA	NA	No	No	No	No	No	NA	NA	NA	No	1.6	2	NA	Y	Home	0	0	0	2.8	0	NA	NA
83	88	F	W	27.8	No	No	No	No	No	Yes	No	No	No	No	No	No	0.9	5.1	0.049372267	Y	SNF	0	0	0	7	0	NA	NA
84	85	F	B	15.5	Yes	Yes	No	No	No	No	No	Yes	No	No	No	Yes	1.1	7.9	0.325847285	Y	Rehab	0	0	0	39.9	1	NA	NA
85	74	M	W	38	Yes	No	NA	No	No	No	No	No	No	No	No	No	2	8	0.060690789	Y	SNF	0	0	0	18.45	NA	NA	NA
86	79	M	W	20.5	No	No	No	No	No	No	No	No	No	No	No	Yes	0.9	7	0.487804878	Y	Rehab	0	0	0	70	0	0	0
87	72	M	W	28.9	No	No	No	Yes	No	No	No	Yes	Yes	No	No	No	0.8	3	0.040369089	N	SNF	0	0	0	3.5	0	0	0
88	60	F	W	23.8	No	No	No	Yes	No	No	No	No	No	No	No	No	0.9	2.9	0.977977398	Y	Home	1	7.5	7.5	67.5	1	1	1
89	74	M	W	NA	Yes	No	No	Yes	No	No	No	No	No	No	No	No	1.6	7.1	NA	Y	SNF	0	0	0	13.5	NA	NA	NA
91	75	F	B	25.8	Yes	No	No	Yes	No	No	Yes	Yes	Yes	No	No	Yes	1.1	10	0.231356589	Y	Rehab	0	0	0	59.69	1	1	0
92	75	F	B	36.3	No	No	No	No	Yes	Yes	No	No	No	No	Yes	Yes	6.8	10	0.048209366	Y	SNF	1	1.675	6.7	17.5	1	NA	NA
96	72	M	W	26.9	Yes	Yes	Yes	Yes	Yes	Yes	No	Yes	No	No	Yes	Yes	2.7	31.3	0.154340416	Y	Home	1	28.333	28.333	129.95	1	NA	1
97	57	M	W	31.1	No	Yes	No	No	No	Yes	No	No	Yes	No	No	Yes	3.8	9	0.922722401	Y	Rehab	0	0	0	258.27	NA	NA	NA
98	82	F	W	16.6	No	No	No	Yes	Yes	No	No	Yes	Yes	No	No	No	0.9	4.6	1.10699319	Y	SNF	1	10	10	84.53	1	1	NA
99	58	M	W	21.4	No	Yes	No	Yes	Yes	No	No	No	Yes	No	No	Yes	3.5	5	0.579439252	Y	Home	1	10	10	62	1	NA	NA
100	55	M	W	24.5	Yes	Yes	No	No	No	No	No	No	No	No	No	Yes	3.3	4.7	3.830047764	Y	Home	0	0	0	441.03	0	0	NA
102	55	F	W	29.7	No	No	No	No	No	No	Yes	No	No	No	No	Yes	11.9	18.1	0.349256841	Y	SNF	1	13.333	13.333	187.75	1	0	0
105	88	F	W	NA	No	Yes	No	No	No	No	No	No	No	No	No	No	0.5	8	NA	Y	SNF	0	0	0	12.15	NA	NA	NA
107	76	M	W	29	No	No	NA	No	Yes	No	No	No	No	No	No	No	1	3	0.045977011	Y	Death	0	0	0	4	NA	NA	NA
108	86	M	W	21.4	No	No	No	No	No	No	No	No	Yes	No	No	No	6.5	10	0.036121495	Y	SNF	1	3.325	13.3	7.73	0	0	0
110	74	F	W	22.9	No	No	No	Yes	No	No	No	No	No	No	No	No	0.4	3	0.048617176	Y	Home	0	0	0	3.34	0	NA	NA
111	54	M	B	32.4	Yes	Yes	No	Yes	No	No	No	No	No	No	No	Yes	7.1	12	0.096450617	N	SNF	0	0	0	37.5	1	NA	1
112	77	M	B	20.8	No	No	No	Yes	Yes	No	No	Yes	Yes	No	No	Yes	1.6	3	0.523557692	Y	Home	1	2.5	10	32.67	1	1	1
113	76	M	W	29.4	No	NA	No	Yes	No	No	No	No	No	No	No	Yes	1.9	5	0	N	Home	0	0	0	0	0	0	0
114	76	M	W	19.6	No	No	No	No	No	No	No	No	No	No	No	No	1.8	1.1	2.029220779	N	Rehab	0	0	0	43.75	0	0	1
115	69	F	B	33.1	No	No	No	No	No	No	Yes	No	No	No	No	Yes	10	25	0.033836858	N	SNF	0	0	0	28	0	0	0
116	52	M	W	30	No	No	Yes	No	Yes	Yes	No	No	No	No	No	Yes	17	29	0.227586207	Y	Rehab	1	3.75	15	198	NA	0	0
117	50	F	W	27	Yes	No	No	No	No	No	No	No	No	No	No	Yes	22	34	0.991013072	N	Home	0	0	0	909.75	1	NA	NA
118	81	M	W	24.3	No	No	No	Yes	No	No	No	No	No	No	No	No	1.2	6	0.156035665	Y	SNF	0	0	0	22.75	1	0	NA
119	52	M	B	38.9	No	Yes	No	No	No	No	No	No	No	No	No	No	1	4	0	N	Home	0	0	0	0	0	0	NA
120	51	M	W	24.9	Yes	Yes	NA	No	Yes	No	No	No	Yes	No	No	No	4.5	8	0.689457831	Y	Home	1	6.7	6.7	137.34	NA	0	0
121	79	M	W	21.3	No	Yes	No	No	No	No	No	No	Yes	No	No	Yes	1.1	3.8	0.308870768	Y	Rehab	0	0	0	25	0	0	0
122	75	M	W	20.5	No	Yes	NA	Yes	No	No	No	No	No	No	No	No	2.9	11	0.494900222	Y	Rehab	0	0	0	111.6	NA	NA	NA
124	61	M	W	26.7	No	No	No	Yes	No	No	No	No	No	No	No	Yes	0.8	3.9	1.143666571	Y	Home	0	0	0	119.09	0	NA	NA
126	71	F	W	25	No	No	No	Yes	Yes	No	No	No	No	No	No	No	0.7	3.9	0.283076923	Y	Home	0	0	0	27.6	1	1	1
128	50	M	W	34	Yes	Yes	No	Yes	No	No	No	No	No	No	No	Yes	31	36.2	2.315567111	N	Home	0	0	0	2850	0	0	NA
129	79	M	O	23.3	No	No	No	No	No	No	No	Yes	Yes	No	No	No	1	5	0.060085837	N	SNF	0	0	0	7	0	NA	NA
131	67	F	W	27.1	Yes	NA	NA	No	No	No	No	No	Yes	No	No	No	0.3	2	1.937269373	Y	Home	1	1.675	6.7	105	1	NA	NA
135	89	F	W	20.8	No	Yes	No	Yes	No	No	No	Yes	Yes	No	No	No	2.7	11.9	0.189035229	Y	Rehab	0	0	0	46.79	0	0	0
136	79	M	W	23.1	Yes	No	No	Yes	No	No	No	No	No	No	No	No	0.9	7.3	0	N	SNF	0	0	0	0	1	NA	NA
139	58	M	W	18.4	No	No	No	Yes	No	No	No	No	No	No	No	No	1.6	9	0.021135266	Y	SNF	0	0	0	3.5	1	1	NA
142	74	M	W	25.5	No	No	No	No	No	No	No	No	No	No	No	No	5.9	7	0.331484594	Y	Rehab	0	0	0	59.17	1	0	0
144	47	M	W	33.6	Yes	No	No	Yes	No	No	No	Yes	Yes	No	Yes	Yes	3.1	12.4	0.402385753	Y	SNF	1	2.4	2.4	167.65	1	0	0
145	85	M	W	24	No	NA	NA	Yes	Yes	Yes	No	No	No	No	No	No	0.9	2	0.536458333	Y	Death	1	2.8125	11.25	25.75	NA	NA	NA
146	67	M	W	26.7	No	No	NA	No	Yes	No	No	No	NA	NA	NA	Yes	3	7	0.605939005	Y	Home	1	15	15	113.25	NA	NA	NA
147	65	F	W	38.8	No	Yes	No	No	No	No	No	Yes	Yes	No	No	No	1.6	3.9	0.45532646	Y	Home	1	60	60	68.9	1	1	1
148	84	F	W	24.3	No	No	No	No	Yes	No	No	No	No	No	No	Yes	1.8	4	0.040123457	Y	SNF	1	3.75	15	3.9	1	1	0
149	72	F	W	31.2	No	No	No	Yes	No	No	Yes	Yes	Yes	No	No	No	0.7	5.9	0.146675359	Y	SNF	1	13.333	13.333	27	0	0	0
151	37	M	W	29.8	Yes	NA	NA	No	No	No	No	No	No	No	No	No	0.7	1	1.090604027	Y	Home	0	0	0	32.5	1	NA	NA
153	58	F	W	27.9	No	No	No	No	No	No	No	No	No	No	No	No	0.9	4	0.064516129	N	Home	0	0	0	7.2	1	0	0
154	39	M	B	25.4	Yes	Yes	No	No	Yes	No	Yes	No	Yes	Yes	No	Yes	1.5	4	1.25492126	Y	Home	1	13.2	13.2	127.5	1	1	1
155	37	M	B	27.1	No	No	No	No	No	No	No	No	No	No	No	Yes	0.5	3	2.077490775	Y	Rehab	0	0	0	168.9	0	0	1
156	61	M	W	25.8	No	Yes	No	No	No	No	No	Yes	Yes	No	No	No	1.7	1.7	0.076151391	Y	Home	0	0	0	3.34	1	0	0
157	77	M	B	22	No	Yes	No	Yes	Yes	Yes	Yes	Yes	Yes	No	No	No	1.5	3	0.583333333	Y	Home	1	75	75	38.5	1	1	0
158	75	M	W	17.1	No	No	No	No	No	No	No	No	No	No	No	Yes	3.5	15	0.020467836	N	SNF	0	0	0	5.25	0	0	NA
159	82	M	W	20.4	No	No	No	No	No	No	No	No	No	No	No	Yes	9.3	16	0.198376225	N	Death	0	0	0	64.75	NA	NA	NA
160	60	M	W	31.1	Yes	No	No	No	No	Yes	No	Yes	No	Yes	Yes	No	0.4	2	1.218649518	Y	Home	1	11.25	45	75.8	1	1	1
161	36	F	W	22.9	Yes	Yes	Yes	No	No	No	No	No	No	Yes	No	Yes	7.9	24	2.818358806	Y	SNF	0	0	0	1548.97	0	0	0
163	75	F	W	26.2	No	No	No	Yes	Yes	No	No	Yes	Yes	No	No	No	0.4	2.9	0.199394578	Y	Home	1	10	10	15.15	1	1	1
165	48	M	B	31.4	Yes	Yes	No	Yes	No	No	No	No	Yes	No	No	Yes	1.5	8	2.427906051	Y	Home	0	0	0	609.89	1	0	0
166	45	M	W	31.8	No	No	No	No	Yes	Yes	No	No	No	No	No	Yes	2.6	5	0.193899371	Y	NA	1	20	20	30.83	0	NA	NA
167	51	M	W	25	No	Yes	Yes	No	Yes	Yes	Yes	Yes	Yes	No	No	Yes	4.4	13	8.105692308	Y	SNF	1	407.5	430	2634.35	1	1	1
169	53	M	W	27.5	No	No	No	No	No	No	No	No	No	No	No	Yes	2.4	4	0	N	Home	0	0	0	0	NA	NA	NA
170	54	F	W	48.5	No	No	No	Yes	No	No	No	No	No	No	No	Yes	10.5	13	0.102299762	N	SNF	0	0	0	64.5	1	0	0
171	67	M	W	33.9	No	Yes	No	Yes	Yes	No	No	Yes	No	No	No	No	0.4	2	0	N	Home	1	15	15	0	1	NA	NA
174	79	M	W	22.7	No	Yes	No	Yes	Yes	No	No	No	No	No	No	No	1.7	5	4.153568282	Y	Home	0	0	0	471.43	1	NA	NA
176	73	F	W	36.4	No	Yes	No	No	No	Yes	No	Yes	No	No	No	No	0.6	3	0.183150183	Y	Home	0	0	0	20	0	0	0
178	62	M	W	20	No	Yes	No	No	No	No	No	No	No	No	No	No	0.6	9.3	0.190268817	Y	SNF	0	0	0	35.39	NA	1	0
179	82	M	W	NA	No	Yes	No	Yes	No	No	No	No	No	No	No	Yes	0.6	3.4	NA	Y	Home	0	0	0	1.65	0	NA	0
181	58	M	W	24.4	No	No	No	Yes	Yes	No	No	No	No	No	Yes	Yes	3.8	9	0.053506375	Y	Home	1	3.325	13.3	11.75	0	1	0
183	86	F	W	19	No	Yes	No	Yes	No	No	No	No	No	No	No	No	2.7	11	0.366842105	N	Home	0	0	0	76.67	1	NA	NA
184	58	F	W	25.8	Yes	No	No	No	No	No	No	Yes	Yes	No	No	No	0.9	3.1	1.056514129	Y	Home	1	5	5	84.5	1	1	1
185	73	F	W	28.4	No	No	No	No	Yes	Yes	No	No	Yes	Yes	No	Yes	13.8	15	0.361807512	Y	Rehab	0	0	0	154.13	1	1	NA
188	24	M	W	26.2	Yes	Yes	No	No	Yes	No	Yes	No	No	No	No	Yes	1.5	5	1.94740458	Y	Home	1	14.575	58.3	255.11	1	0	NA
189	80	F	W	34.7	No	NA	NA	Yes	No	Yes	No	No	No	No	No	No	2.7	7.2	0.124079411	Y	Home	0	0	0	31	1	NA	NA
190	79	F	W	23.8	No	Yes	No	Yes	Yes	Yes	No	No	NA	NA	No	No	0.5	3	1.180112045	Y	Home	1	NA	NA	84.26	1	1	1
192	21	F	W	19.4	Yes	No	No	No	No	No	No	No	No	No	No	No	1.3	1.9	3.906673901	Y	Home	1	186.662	186.662	144	1	1	1
194	71	M	W	36.6	No	No	No	No	No	Yes	No	No	No	No	No	No	0.3	2	0.068306011	Y	Home	0	0	0	5	0	1	NA
196	55	F	W	27.3	No	No	No	Yes	No	Yes	No	No	Yes	No	No	Yes	0.7	3	0.293040293	Y	Home	0	0	0	24	1	NA	1
197	88	M	W	24.6	No	No	No	Yes	Yes	Yes	Yes	Yes	No	No	Yes	Yes	8.1	15	0.071138211	N	SNF	0	0	0	26.25	NA	NA	1
199	78	M	W	25.1	No	Yes	No	Yes	No	No	No	No	No	No	No	No	0.8	2.8	0	N	Home	0	0	0	0	0	0	0
200	89	M	W	29.5	No	Yes	No	Yes	Yes	Yes	No	No	Yes	Yes	No	Yes	2.9	3.1	0.609622745	Y	Death	1	13.333	13.333	55.75	NA	NA	NA
201	68	F	W	20.2	No	Yes	No	No	No	No	No	No	No	No	No	No	0.6	2.2	0.776327633	Y	Home	0	0	0	34.5	0	0	NA
202	82	M	W	27.5	No	Yes	No	No	No	No	No	No	No	No	No	No	0.7	1.1	0	N	Home	0	0	0	0	0	NA	NA
203	81	M	W	NA	No	No	No	No	No	No	No	No	No	No	No	No	0.8	6.7	NA	Y	SNF	0	0	0	5.25	0	NA	NA
204	62	M	W	27.4	No	No	No	No	No	No	No	No	No	No	No	Yes	0.8	2	0.246350365	Y	Home	0	0	0	13.5	0	0	0
206	81	M	W	27.2	No	No	No	No	No	No	No	No	No	No	No	Yes	1.9	4.4	0.292446524	Y	Death	1	6.667	6.667	35	NA	NA	NA
207	76	F	W	31.3	No	NA	No	Yes	Yes	No	No	No	No	No	No	Yes	1.6	2	0.063897764	Y	Death	1	4.375	17.5	4	NA	NA	NA
211	67	M	W	23	No	No	No	Yes	No	No	No	No	No	No	No	Yes	0.8	5	0	N	Home	0	0	0	0	0	0	0
212	72	F	W	NA	Yes	Yes	NA	Yes	Yes	No	No	No	No	No	No	Yes	1.9	13	NA	N	SNF	0	0	0	8.75	NA	NA	NA
213	19	M	W	22.3	Yes	No	No	No	No	Yes	No	No	Yes	Yes	No	No	0.7	1.6	0.426008969	Y	Home	0	0	0	15.2	1	NA	NA
214	47	M	B	23.2	Yes	Yes	No	No	No	Yes	No	Yes	Yes	No	No	Yes	1.7	6	0	N	Home	0	0	0	0	1	0	NA
215	87	F	W	NA	No	No	No	No	No	No	No	No	No	No	No	Yes	5.6	14.9	NA	Y	SNF	0	0	0	118.89	1	NA	NA
216	19	M	W	21	No	No	NA	No	No	No	No	No	NA	NA	No	No	0.9	3	0.833333333	Y	Home	0	0	0	52.5	1	0	0
220	82	M	W	25	No	NA	NA	Yes	No	No	No	No	No	No	No	Yes	9.9	10	3.024	Y	Death	0	0	0	756	NA	NA	NA
221	46	M	W	21.5	Yes	No	No	No	No	No	No	No	No	No	No	Yes	6.4	95.5	0.047865579	Y	SNF	0	0	0	98.28	NA	NA	NA
222	71	F	W	35.2	No	No	No	Yes	Yes	No	Yes	Yes	Yes	No	No	Yes	1.2	9.1	0.462006743	Y	Home	1	40	40	147.99	1	1	1
223	92	F	W	24.2	No	Yes	No	Yes	Yes	No	No	No	No	No	No	No	0.6	2	0.391115702	Y	NA	1	6.7	6.7	18.93	1	1	1
224	89	F	W	23.1	No	No	No	Yes	No	No	No	Yes	No	No	No	No	1.1	3	0	N	Home	0	0	0	0	0	0	0
227	86	F	W	27.9	No	Yes	No	Yes	No	No	No	No	No	No	No	No	1	5	0.346523297	Y	Rehab	0	0	0	48.34	0	0	0
228	22	F	W	29.4	Yes	No	No	No	No	No	No	No	No	No	No	Yes	2.1	6.2	0.948595567	Y	Home	1	36.667	36.667	172.91	1	0	1
231	58	M	W	24.1	Yes	Yes	Yes	No	No	No	No	No	No	No	No	No	1.1	12	0.149930844	Y	Home	0	0	0	43.36	NA	NA	NA
233	85	M	W	24.2	No	No	No	Yes	No	No	No	No	No	No	No	No	3.2	9	0.281221304	Y	Rehab	0	0	0	61.25	1	1	NA
234	50	M	W	NA	NA	NA	NA	No	No	No	No	No	No	Yes	No	Yes	0.4	2.9	NA	N	Home	0	0	0	0	NA	NA	NA
236	79	M	W	27.7	NA	No	NA	Yes	No	No	No	No	No	No	No	No	2.4	6	0	N	SNF	0	0	0	0	NA	NA	NA
240	42	M	W	NA	NA	NA	NA	No	No	No	No	No	No	No	No	No	2.1	2	NA	N	Home	0	0	0	3.5	NA	NA	NA
241	20	M	W	25.9	No	No	No	No	No	Yes	No	Yes	No	No	No	Yes	0.8	2.9	0.426041805	Y	Home	0	0	0	32	0	0	0
243	40	F	W	NA	NA	NA	NA	No	No	No	No	No	NA	NA	Yes	No	1	2	NA	Y	Home	0	0	0	36.75	NA	NA	NA
244	65	F	W	29	No	No	No	Yes	No	No	No	Yes	No	No	No	Yes	2.4	9.8	0.024630542	N	SNF	0	0	0	7	0	NA	NA
245	77	F	W	NA	NA	NA	NA	No	No	No	No	Yes	No	No	No	Yes	2.2	4	NA	N	Death	0	0	0	0	NA	NA	NA
246	70	F	W	31.8	No	No	No	Yes	Yes	No	No	Yes	Yes	No	No	No	4.1	12	0.013338574	N	Rehab	1	1.675	6.7	5.09	1	1	1
247	59	M	W	26.4	Yes	No	Yes	Yes	No	No	No	Yes	No	Yes	No	Yes	3.7	4	0.403409091	Y	Home	0	0	0	42.6	1	0	0
251	25	M	W	25.1	Yes	Yes	Yes	Yes	Yes	No	No	No	No	No	No	No	2.5	6	1.959229748	Y	Rehab	0	0	0	295.06	NA	1	NA
252	84	F	W	NA	No	No	No	Yes	Yes	No	No	No	No	No	No	Yes	0.7	1.9	NA	Y	Home	1	NA	NA	25.5	1	NA	NA
254	75	F	W	32.9	No	No	NA	Yes	No	No	No	No	No	No	No	No	0.5	5	0.157203647	Y	SNF	0	0	0	25.86	0	NA	0
256	82	F	W	24.2	No	NA	NA	Yes	No	Yes	No	Yes	Yes	Yes	No	No	1.8	3.5	0.309917355	Y	Death	0	0	0	26.25	NA	NA	NA
257	59	M	W	25.1	No	NA	NA	Yes	No	No	No	No	No	No	No	No	0.8	2	0.315537849	Y	Home	0	0	0	15.84	1	NA	NA
258	73	F	B	35.3	No	No	No	NA	NA	NA	NA	NA	No	No	NA	Yes	1.5	19.6	1.839668729	Y	SNF	0	0	0	1272.83	1	NA	NA
261	59	F	W	25.5	Yes	No	NA	Yes	No	No	Yes	No	Yes	No	Yes	No	1	6	0.043660131	Y	SNF	0	0	0	6.68	NA	1	1
264	76	M	W	25.8	No	No	No	Yes	No	No	No	No	No	No	No	No	2.1	4.1	0	N	Rehab	0	0	0	0	0	0	0
265	55	M	W	27.7	No	No	No	Yes	No	No	No	No	No	No	No	Yes	2.1	5.9	0.637887781	Y	Home	0	0	0	104.25	1	0	NA
268	83	M	W	32.1	No	Yes	No	Yes	No	No	No	No	No	No	No	No	1.8	2	0.218068536	Y	SNF	0	0	0	14	0	0	0
269	53	F	W	32.5	Yes	No	No	Yes	No	Yes	No	No	No	No	No	No	2.6	3	0.287179487	Y	Home	1	0.825	3.3	28	1	1	NA
271	62	F	W	33.5	NA	NA	NA	Yes	Yes	No	No	No	No	No	No	Yes	10.8	10.9	1.157058743	Y	Death	1	6.667	6.667	422.5	NA	NA	NA
272	63	F	W	27.6	Yes	No	No	Yes	No	No	No	No	No	No	No	Yes	2.9	7	0	N	SNF	0	0	0	0	0	0	0
273	71	M	W	31.5	No	No	No	Yes	No	No	No	No	Yes	No	No	Yes	2.8	6	0.084656085	N	Rehab	0	0	0	16	0	0	0
274	81	M	W	24.9	Yes	Yes	No	Yes	No	No	No	No	No	No	No	Yes	3.4	4	0	N	Home	0	0	0	0	0	0	0
275	86	M	W	24.3	No	No	No	Yes	Yes	Yes	No	No	No	No	No	No	1.2	5.4	0.164304222	Y	Rehab	1	30	30	21.56	NA	1	1
277	58	M	B	22.1	No	Yes	No	No	No	No	No	No	No	No	No	No	4.6	7.9	6.538919755	Y	SNF	0	0	0	1141.63	1	1	0
278	57	F	W	31.4	No	Yes	No	Yes	No	No	Yes	Yes	Yes	Yes	No	No	4.3	16	0.303045382	Y	Home	1	7.5	30	152.25	0	0	0
279	90	F	W	24.8	No	No	No	No	No	No	No	No	No	No	No	No	1.8	9	0.017204301	Y	SNF	0	0	0	3.84	1	NA	NA
280	30	F	W	23.5	No	No	No	No	No	No	No	Yes	No	No	No	No	0.5	2	1.04787234	Y	Home	0	0	0	49.25	0	NA	NA
282	81	M	W	23	No	Yes	No	No	No	No	No	Yes	Yes	No	No	Yes	3.1	15.5	0.053800842	Y	Home	0	0	0	19.18	0	0	0
284	65	F	W	31.3	No	No	No	Yes	No	No	No	Yes	No	No	No	No	0.4	5	0.011182109	N	SNF	0	0	0	1.75	0	0	0
285	20	M	W	29.3	No	Yes	No	No	No	No	No	No	No	No	No	No	0.4	2	0.682593857	Y	Home	0	0	0	40	0	0	0
286	84	M	W	27.1	No	Yes	No	No	No	No	No	No	No	No	No	No	1.5	9.6	0.035555043	Y	Home	0	0	0	9.25	0	NA	NA
287	68	F	B	30.3	Yes	No	No	Yes	No	No	No	Yes	Yes	No	No	No	3.1	12	0	N	SNF	0	0	0	0	NA	NA	NA
290	82	M	W	18.8	No	No	No	Yes	No	Yes	No	No	No	No	No	Yes	3.3	7.5	0.062056738	N	Home	0	0	0	8.75	0	0	0
292	72	F	W	24.4	No	No	No	Yes	No	No	No	No	No	No	No	No	0.8	2	0.5125	Y	Home	1	6.65	26.6	25.01	NA	NA	NA
293	83	F	W	24.7	No	No	NA	No	No	No	No	No	No	No	No	No	1.8	6	2.525438596	Y	Home	0	0	0	374.27	1	0	NA
294	81	M	W	26.9	No	No	No	Yes	No	No	No	No	No	No	No	No	0.1	1	0.06133829	Y	Home	0	0	0	1.65	NA	NA	NA
295	87	F	W	21.4	No	Yes	No	Yes	No	No	No	No	No	No	No	Yes	5.7	13	0.062904385	N	SNF	0	0	0	17.5	0	NA	NA
296	83	M	W	25.8	No	No	No	Yes	No	No	Yes	No	No	No	No	Yes	1.5	5	0.394573643	Y	Home	0	0	0	50.9	1	0	0
299	41	F	W	42	No	Yes	NA	No	No	No	No	No	No	No	No	Yes	1.4	2.5	0.634285714	Y	Home	0	0	0	66.6	1	0	1
300	62	F	W	15.7	No	No	No	No	Yes	Yes	Yes	No	No	No	No	Yes	5.7	17	0.710940427	Y	SNF	1	5	20	189.75	NA	1	NA
301	85	M	W	25.6	No	Yes	No	No	No	No	No	No	No	No	No	Yes	0.5	4	0.017089844	N	SNF	0	0	0	1.75	0	NA	NA
302	19	F	W	24.5	No	Yes	No	No	No	No	No	No	No	No	No	Yes	0.8	6.5	6.339591837	Y	Rehab	0	0	0	1009.58	1	0	0
303	91	F	W	23.7	No	No	No	Yes	Yes	Yes	No	Yes	Yes	Yes	No	No	2.3	8	0	N	Rehab	1	6.7	6.7	0	NA	1	NA
304	24	M	W	22.5	Yes	Yes	Yes	No	No	No	No	No	No	No	No	No	1.2	3.3	1.035555556	Y	Home	1	NA	NA	76.89	1	0	0
308	64	M	W	23.7	No	No	No	Yes	No	No	No	No	No	No	No	Yes	4.1	13	0.893833171	Y	Rehab	1	3.325	13.3	275.39	NA	1	0
309	60	M	W	35.7	No	No	No	No	No	No	No	Yes	Yes	No	Yes	No	1.1	2.9	0.283589298	Y	Rehab	0	0	0	29.36	1	NA	0
310	86	M	W	22.1	No	NA	NA	Yes	No	No	No	No	No	No	No	Yes	0.5	5	0	N	Death	0	0	0	0	NA	NA	NA
311	59	F	B	32.4	Yes	Yes	NA	Yes	No	No	No	No	No	No	No	No	0.4	1	0.154320988	Y	Home	0	0	0	5	0	0	0
312	50	M	W	21.4	Yes	Yes	No	No	Yes	No	No	No	No	No	No	No	1	9	0.729387331	Y	Home	1	0	0	140.48	1	0	0
313	75	F	W	24.2	No	Yes	No	Yes	No	No	No	No	No	No	No	No	0.8	4.8	0	N	Home	0	0	0	0	0	0	0
314	64	M	B	24.6	No	No	No	Yes	No	No	No	No	No	No	No	No	0.7	7	0.132113821	Y	Home	1	5	20	22.75	1	1	0
315	26	F	W	18	No	No	No	No	No	Yes	Yes	Yes	Yes	Yes	No	No	2	5	1.281666667	Y	Home	1	20	20	115.35	1	0	NA
316	81	F	W	25.4	No	No	No	No	No	No	No	Yes	No	No	No	Yes	3.8	10	0.106811024	Y	SNF	0	0	0	27.13	0	NA	NA
319	72	M	W	25.5	No	No	No	No	No	No	No	No	No	No	No	Yes	1.4	7	0.214285714	N	Home	0	0	0	38.25	0	0	0
321	52	M	B	26	No	No	No	No	Yes	No	No	No	No	No	No	Yes	1.5	49.9	0.421096038	N	Rehab	1	13.333	13.333	546.33	NA	NA	NA
325	72	M	W	22.4	No	Yes	No	Yes	No	No	Yes	Yes	No	No	No	No	0.6	2	0	N	Home	0	0	0	0	0	0	0
327	31	M	W	42.3	No	No	NA	No	No	No	No	No	No	Yes	No	Yes	1.7	9	0.413422643	Y	Rehab	0	0	0	157.39	1	1	1
328	51	M	W	27	No	Yes	No	No	No	No	No	No	Yes	No	No	Yes	3.4	3	0.098765432	Y	Death	0	0	0	8	NA	NA	NA
329	85	M	W	NA	No	NA	No	No	Yes	Yes	No	Yes	Yes	No	Yes	Yes	2.4	2.9	NA	Y	Death	1	6.667	6.667	28.55	NA	NA	NA
330	97	F	W	16.5	No	NA	NA	Yes	No	No	No	No	No	No	No	No	0.6	4.8	0	N	SNF	0	0	0	0	0	0	0
331	67	M	W	28	No	No	No	Yes	No	No	No	Yes	Yes	No	No	No	0.9	1.8	0	N	Home	0	0	0	0	0	1	0
332	86	F	W	24.7	No	No	No	No	No	No	No	No	No	No	No	No	0.3	2	0	N	Home	0	0	0	0	NA	NA	NA
333	87	F	W	28	No	No	No	No	No	No	No	Yes	Yes	Yes	Yes	No	2.4	10	0.024642857	Y	SNF	0	0	0	6.9	NA	NA	NA
336	82	M	W	21.8	No	Yes	No	No	Yes	No	No	No	Yes	No	No	No	1.6	4	0.287844037	Y	SNF	0	0	0	25.1	1	0	0
337	76	F	W	24.7	No	No	No	Yes	No	Yes	No	Yes	Yes	Yes	No	Yes	2	4.9	3.357432042	Y	SNF	0	0	0	406.35	1	0	0
339	70	M	W	23.5	No	Yes	No	No	No	No	No	Yes	Yes	No	No	Yes	1.7	23	0.197428307	Y	SNF	0	0	0	106.71	1	NA	1
342	23	M	W	34.9	Yes	Yes	No	No	No	No	No	No	No	No	No	Yes	10.9	25.5	3.54637901	N	Home	0	0	0	3156.1	0	0	NA
343	87	F	W	24.1	No	Yes	No	No	Yes	No	No	Yes	Yes	No	No	No	1.9	8	0.031120332	Y	SNF	1	5	5	6	NA	NA	NA
344	53	M	W	36	No	No	No	No	No	No	No	No	No	No	No	No	0.7	1.9	0.150584795	Y	Home	0	0	0	10.3	NA	NA	NA
345	65	M	W	23.8	No	Yes	No	No	No	No	Yes	Yes	No	No	No	Yes	2.2	4	0.472689076	Y	Home	0	0	0	45	1	1	0
346	80	F	W	27.2	No	No	No	Yes	Yes	No	No	Yes	No	No	No	Yes	3.7	7.6	0.110052245	N	Rehab	0	0	0	22.75	0	1	1
347	92	F	W	37.2	No	Yes	No	No	No	No	No	Yes	Yes	No	No	Yes	1	26.2	1.187925798	N	SNF	0	0	0	1157.8	0	0	NA
348	76	F	W	19.6	Yes	No	No	No	Yes	Yes	No	No	No	No	No	No	2.4	8	1.580038265	Y	NA	1	40	40	247.75	NA	NA	NA
349	82	F	W	25.4	No	No	No	No	No	No	No	No	No	No	No	Yes	9.4	10.2	0.121584067	N	Death	0	0	0	31.5	NA	NA	NA
350	53	M	W	26.7	No	Yes	No	No	No	No	No	No	No	No	No	No	1.1	5	0.285917603	Y	Home	0	0	0	38.17	1	1	0
352	91	F	W	14.4	No	No	NA	No	Yes	No	No	Yes	No	No	No	No	2.8	10	0	N	SNF	0	0	0	0	NA	NA	NA
353	52	M	W	47.4	Yes	Yes	No	No	No	No	No	No	No	No	No	No	0.4	1.8	1.210384435	Y	Home	0	0	0	103.27	NA	NA	NA
354	34	M	B	NA	Yes	Yes	Yes	No	No	No	No	No	No	No	No	No	0.4	3.6	NA	Y	Home	0	0	0	41.09	NA	NA	NA
356	79	M	W	25.7	No	Yes	No	No	No	No	No	Yes	Yes	No	No	No	2	5.5	0.120268836	Y	Rehab	0	0	0	17	0	0	NA
357	73	F	W	17	No	No	No	Yes	No	No	No	No	No	No	No	No	0.5	2.6	0.571493213	Y	Home	0	0	0	25.26	1	NA	NA
358	72	F	W	25	No	Yes	NA	No	Yes	No	No	No	Yes	No	No	Yes	4	11	1.012727273	Y	Rehab	1	22.5	30	278.5	1	1	1
359	56	M	W	24.2	No	Yes	Yes	Yes	No	No	No	No	No	No	No	Yes	1.3	3.2	0.351885331	N	Home	0	0	0	27.25	NA	NA	NA
362	81	F	W	17.4	No	No	No	No	No	No	No	No	No	No	No	No	2	3.7	0	N	Home	1	30	30	0	NA	NA	NA
363	22	M	W	22.4	Yes	Yes	No	No	No	No	No	No	No	No	No	No	5.6	9	0.260416667	Y	Home	1	15	15	52.5	0	0	NA
365	77	M	W	20.2	No	No	No	Yes	No	No	No	No	No	No	No	Yes	0.8	7	0.094413013	Y	SNF	1	3.325	13.3	13.35	1	0	0
366	76	F	W	22.3	No	No	No	No	No	No	No	No	No	No	No	No	0.7	5	0.262331839	Y	SNF	0	0	0	29.25	NA	NA	NA
367	83	M	W	28.4	NA	NA	NA	Yes	No	No	No	No	No	No	No	Yes	2.7	3.2	0.29434419	Y	Death	0	0	0	26.75	NA	NA	NA
368	89	M	W	24.4	NA	NA	NA	Yes	No	No	No	No	No	No	No	No	0.9	4.8	0	N	SNF	0	0	0	0	0	NA	NA
369	53	F	W	23	No	No	No	No	No	No	No	No	No	No	No	No	1.5	4.1	4.27359491	Y	Home	0	0	0	403	1	NA	NA
370	67	M	W	23	Yes	Yes	No	No	No	No	No	No	No	No	No	Yes	3.2	6.2	0.02454418	N	Rehab	0	0	0	3.5	NA	NA	NA
371	63	F	O	NA	NA	NA	NA	No	No	No	No	No	No	No	No	No	0.9	2	NA	Y	Home	0	0	0	5.25	NA	NA	NA
372	87	M	W	19.7	No	NA	NA	Yes	Yes	No	No	Yes	Yes	No	No	No	2.3	5.8	0.07657973	N	Home	1	23.333	23.333	8.75	1	1	NA
373	56	F	W	26.3	Yes	No	No	No	No	No	No	No	No	No	No	Yes	5.2	11.5	0	N	Home	0	0	0	0	1	0	NA
375	71	F	W	29.5	No	Yes	No	No	No	No	No	No	No	No	No	Yes	2.5	7	0.093220339	N	Rehab	1	3.325	13.3	19.25	1	1	NA
376	69	M	W	29.2	No	Yes	No	No	No	No	No	No	No	No	No	Yes	0.2	0.3	0	N	Death	0	0	0	0	NA	NA	NA
377	33	M	W	27.7	No	Yes	No	No	No	No	No	No	No	No	No	No	0.6	1.4	0.128932439	Y	Home	0	0	0	5	1	1	0
378	30	M	W	27.8	Yes	Yes	No	No	No	No	No	No	No	No	No	Yes	1.6	3.4	0.145471858	Y	Home	0	0	0	13.75	1	NA	NA
379	21	M	W	19.1	No	No	No	No	No	No	No	No	No	No	No	No	1.9	2	0.196335079	Y	Home	0	0	0	7.5	0	NA	0
380	44	F	W	32.6	Yes	Yes	No	Yes	No	No	No	No	Yes	Yes	No	Yes	1.8	11.7	0.848618321	Y	Home	0	0	0	323.68	0	NA	0
381	75	F	W	29.2	No	No	No	No	No	No	No	No	No	No	No	No	1.6	4.7	10.70526086	Y	Rehab	0	0	0	1469.19	1	NA	NA
382	28	M	W	25.7	No	Yes	No	No	No	No	No	No	No	No	No	No	0.2	1.1	0.565970994	Y	Home	0	0	0	16	1	NA	NA
383	52	M	O	NA	No	No	No	No	No	No	No	No	No	No	No	No	0.6	2.9	NA	Y	Home	0	0	0	48.95	NA	NA	1
384	76	M	W	31.8	No	No	No	Yes	No	No	No	No	No	No	No	No	0.9	4.3	0.450124324	Y	Home	0	0	0	61.55	NA	NA	NA
385	68	M	W	24.1	No	No	No	No	No	No	No	No	No	No	No	Yes	0.8	13.8	1.035480185	Y	Rehab	0	0	0	344.38	1	NA	NA
386	23	F	W	20.4	No	Yes	No	No	No	No	No	No	No	No	No	Yes	0.8	7.2	1.756059368	Y	Rehab	0	0	0	257.93	1	NA	0
387	65	M	W	NA	Yes	Yes	No	No	No	No	No	No	No	No	No	Yes	0.8	3	NA	N	Home	0	0	0	0	0	0	NA
389	85	M	W	NA	NA	NA	NA	Yes	No	No	No	No	No	No	No	No	2.4	6	NA	Y	SNF	0	0	0	5.25	NA	NA	NA
390	82	M	W	NA	NA	NA	NA	Yes	No	No	No	No	No	No	No	No	1.9	2	NA	Y	SNF	0	0	0	8.4	NA	NA	NA
393	70	F	W	27.6	No	No	No	No	No	No	No	No	No	No	No	Yes	2.7	3	0.169082126	Y	Rehab	0	0	0	14	0	NA	NA
396	83	M	W	34	No	No	No	Yes	No	No	No	No	No	No	No	No	6	11	0.189679144	N	SNF	0	0	0	70.94	0	1	0
402	75	M	W	NA	No	No	NA	Yes	No	No	No	No	No	No	No	No	2.3	6	NA	N	Rehab	0	0	0	0	NA	NA	0
403	40	M	W	26.8	No	Yes	No	Yes	No	No	No	No	No	No	No	No	0.4	1	1.268656716	Y	Home	0	0	0	34	0	NA	NA
404	84	M	W	24.1	No	No	No	No	No	No	No	No	No	No	No	No	1.2	6	0.048409405	Y	Home	1	3.325	13.3	7	1	1	NA
405	74	F	W	24.5	No	No	No	No	No	No	No	No	No	No	No	Yes	2.7	10	0.463673469	Y	Rehab	0	0	0	113.6	NA	NA	NA
406	67	M	W	28.5	No	Yes	No	No	No	No	No	No	No	No	No	Yes	2.5	5	0.035087719	N	Home	0	0	0	5	0	0	0
407	71	F	W	21.1	No	No	No	No	Yes	No	No	No	No	No	No	Yes	0.6	5	0.047393365	Y	Home	1	3.75	15	5	0	NA	NA
411	53	M	W	29.4	No	Yes	No	Yes	No	No	No	No	No	No	No	No	0.3	2	0.229591837	Y	Home	0	0	0	13.5	1	NA	NA
415	50	M	W	33.1	No	Yes	NA	No	No	No	No	No	No	No	No	Yes	1.6	11	0.309200769	Y	Rehab	0	0	0	112.58	1	0	0
417	31	F	W	NA	No	No	No	No	No	No	No	No	No	No	No	No	0.7	2	NA	Y	Home	0	0	0	25	0	NA	NA
418	96	F	W	23	NA	NA	NA	Yes	Yes	No	No	Yes	No	No	No	No	0.8	3	0	N	SNF	1	0.825	3.3	0	NA	NA	NA
420	81	F	W	NA	NA	NA	NA	Yes	No	No	No	Yes	No	No	No	No	0.7	10	NA	N	Home	0	0	0	29.5	0	NA	NA
421	90	F	W	37.7	No	Yes	No	No	No	No	No	No	No	No	No	No	0.8	3	0.030946065	N	SNF	0	0	0	3.5	1	NA	NA
428	59	M	W	22.8	No	Yes	NA	No	Yes	No	No	No	NA	NA	No	Yes	3	7	0.648496241	Y	Rehab	1	1.675	6.7	103.5	1	1	1
434	84	M	W	NA	No	No	NA	No	No	No	No	Yes	NA	NA	No	Yes	0.4	4	NA	N	Home	0	0	0	0	0	NA	NA
437	79	F	W	36.4	No	No	No	No	Yes	No	No	No	No	No	No	Yes	5	12	0.231089744	N	SNF	1	NA	NA	100.94	1	1	1
438	94	F	W	25.6	No	No	No	No	No	No	No	No	No	No	No	Yes	4	7	0.080357143	Y	SNF	0	0	0	14.4	1	1	NA
439	50	F	W	27.8	Yes	Yes	No	Yes	No	Yes	No	Yes	Yes	Yes	No	Yes	1.8	5	0.589928058	Y	Home	1	6.67	6.67	82	1	1	NA
440	80	M	W	32.3	No	No	No	Yes	No	No	No	No	No	No	No	Yes	9.3	13	0.183972374	N	Rehab	0	0	0	77.25	0	0	0
441	50	M	W	26.3	No	NA	NA	Yes	No	Yes	No	No	No	Yes	No	Yes	4	10	0.720570342	Y	Home	0	0	0	189.51	0	0	0
442	74	M	W	23.9	Yes	No	No	No	No	No	No	No	No	No	No	Yes	2.4	7	0.041841004	N	Home	0	0	0	7	0	0	0
443	83	M	W	NA	No	No	No	No	No	No	No	No	No	No	No	No	9.4	10	NA	Y	Death	0	0	0	84	NA	NA	NA
445	54	M	W	34.5	No	No	No	No	Yes	No	No	No	No	No	No	No	0.4	2	0.289855072	Y	Home	0	0	0	20	0	NA	0
446	77	M	W	25.7	No	No	No	No	No	No	No	No	No	No	No	No	0.9	5	0.361945525	Y	Home	0	0	0	46.51	0	NA	NA
449	62	M	W	32.2	Yes	Yes	No	Yes	No	No	No	Yes	No	No	No	No	1.6	3	0	N	Home	0	0	0	0	1	1	NA
450	62	M	W	28.5	No	No	No	No	No	No	No	Yes	Yes	No	No	No	4.6	6	0	N	Home	0	0	0	0	0	0	NA
453	72	M	O	20.9	No	No	No	Yes	No	No	No	No	No	No	No	Yes	1.2	8	0.023923445	Y	Death	0	0	0	4	NA	NA	NA
455	51	M	W	24.4	No	No	NA	No	No	Yes	No	No	Yes	Yes	Yes	No	1.5	3	0	N	NA	0	0	0	0	0	NA	NA
461	60	F	W	19.9	No	No	No	No	No	No	No	No	No	No	No	Yes	9	12	0	N	Rehab	0	0	0	0	1	NA	NA
462	60	M	W	24.3	Yes	Yes	No	Yes	No	No	No	No	No	No	No	Yes	2.8	15.1	0.886000055	Y	Rehab	0	0	0	325.1	1	1	1
464	52	F	W	19.5	No	No	No	Yes	No	No	No	No	No	No	Yes	No	2.5	9	0.04985755	N	Rehab	0	0	0	8.75	0	NA	NA
467	66	M	W	30.1	No	No	No	Yes	Yes	No	No	Yes	Yes	No	No	Yes	1.7	8	0	N	Rehab	1	15	15	0	1	0	0
468	45	M	W	20.3	Yes	No	No	No	No	No	No	No	No	No	No	Yes	2.8	12	0	N	Rehab	1	10	10	0	1	1	1
469	35	M	W	NA	No	No	No	No	No	No	No	No	No	No	No	No	0.3	1.5	NA	Y	Home	0	0	0	13.75	1	NA	NA
470	41	M	W	30.1	Yes	Yes	Yes	No	No	No	No	No	No	No	No	No	0.4	3	0	N	NA	0	0	0	0	NA	1	1
471	44	F	W	18.6	No	Yes	No	No	No	No	No	No	No	No	No	No	1	4	0.252419355	Y	Home	0	0	0	18.78	0	0	NA
472	71	F	W	22	No	Yes	No	Yes	No	No	No	No	No	No	No	Yes	7.8	15.2	1.344946172	Y	Rehab	0	0	0	449.75	0	NA	NA
473	55	F	W	17.4	Yes	No	No	Yes	No	No	No	No	No	No	No	Yes	0.8	5.2	7.273099027	Y	Rehab	1	160	160	658.07	1	1	NA
475	33	M	W	29.6	No	No	No	No	No	No	No	No	No	No	No	Yes	1	3	21.07432432	Y	Home	0	0	0	1871.4	NA	NA	NA
477	21	F	W	24.3	No	Yes	No	No	No	No	No	No	No	No	No	No	2.3	4.6	1.511272142	Y	Home	0	0	0	168.93	1	NA	0
478	68	M	W	46.6	Yes	No	No	Yes	No	No	No	No	No	No	No	Yes	0.7	30	2.069134478	Y	Rehab	0	0	0	2892.65	1	1	NA
479	63	M	W	29.5	Yes	NA	NA	No	No	Yes	No	Yes	Yes	No	No	Yes	2.1	4.8	0.353107345	Y	Rehab	0	0	0	50	1	0	NA
494	65	M	W	NA	NA	NA	NA	Yes	No	No	No	No	No	No	No	Yes	10	12	NA	Y	Death	0	0	0	173.2	NA	NA	NA
500	36	F	W	19.1	No	No	No	No	No	No	No	No	No	No	No	Yes	0.7	9	0.948225713	Y	Home	0	0	0	163	1	NA	NA
501	38	M	W	33	NA	NA	NA	No	No	No	No	No	No	No	No	No	0.8	7	0.100649351	Y	Rehab	0	0	0	23.25	1	NA	NA
